# Supplementary material for: Enhancement of Cell Adhesion by Anaplasma phagocytophilum Nucleolin-Interacting Protein AFAP
Source: J Pers Med. 2023 Feb 8;13(2):302. doi: 10.3390/jpm13020302 (PMC9965380; doi:10.3390/jpm13020302)
Supplement: Supplementary file 1 [file jpm-13-00302-s001.zip]

Archive with 1 entries (1 files):
- jpm-2091887-supplementary.pdf
